# Supplementary material for: First Comprehensive Analysis of Both Mitochondrial Characteristics and Mitogenome-Based Phylogenetics in the Subfamily Eumeninae (Hymenoptera: Vespidae)
Source: Insects. 2022 Jun 8;13(6):529. doi: 10.3390/insects13060529 (PMC9225260; doi:10.3390/insects13060529)
Supplement: Supplementary file 1 [file insects-13-00529-s001.zip]

Archive with 1 entries (1 files):
- insects-1755276-supplementary.pdf
